# Supplementary material for: Salivary microRNA and Metabolic Profiles in a Mouse Model of Subchronic and Mild Social Defeat Stress
Source: Int J Mol Sci. 2022 Nov 21;23(22):14479. doi: 10.3390/ijms232214479 (PMC9692636; doi:10.3390/ijms232214479)
Supplement: Supplementary file 1 [file ijms-23-14479-s001.zip]

Archive with 2 entries (2 files):
- Supplementary Figure S1.pdf
- Supplementary Table S1-S5.xlsx
